# Supplementary material for: Understanding the role of myoglobin content in Iberian pigs fattened in an extensive system through analysis of the transcriptome profile
Source: Anim Genet. 2022 Mar 30;53(3):352–67. doi: 10.1111/age.13195 (PMC9314091; doi:10.1111/age.13195)
Supplement: Supplementary file 4 — Table S1‐S4 [file AGE-53-352-s002.xlsx]

## Sheet: ST 1
Table S1: Primer name, sequences, melting temperature (TM) and amplicon size of genes selected for qPCR validation
Name	Sequence 5’3’	TM	Amplicon Size
CD209F	TGAAGGTTCCTGGCAATGGG	60.25	169
CD209R	AGACGAGGGCTTCTCACAGA	60.25
HBA1F	ACCCCGATGATTTCAACCCC	60.03	82
HBA1R	TATTTGGAGGTCAGCACGGT	59.02
PLA2G10F	GCAGCTTCCCAAAGGTCACA	60.82	74
PLA2G10R	GTGCCAACGCAATTCACAGT	50
ZSCAN31F	GGGCCTCAAAAACTTGGAGA	58.00	193
ZSCAN31R	TGGGGTGTCCCCTCTGATTT	60.48
DGAT2F	CGTGCTGCGGGAGTACCTGATGTC	71.5	123
DGAT2R	TCGGCTGCACCACCCACCAC	72.5
ELOVL5F	CTTGCCGGGGGATTTTGGTTG	59.4	223
ELOVL5R	TTGCGCAGGATGAAGAAGAAGGTG	59.6
SCDF	AATGCCACCTGGCTGGTAAA	20	121
SCDR	GTGGAAGCCCTCACCCACAG	20
ATP6F	CTTTTATTGCCCCCACGAT	61.1	210
ATP6R	ATGTTTGTTGAGCCGATGAATA	61.6

## Sheet: ST 2
Table S2: Total number of reads, filtered reads and percentage of mapped reads per sample
Type	Total Reads, n	Filtered Reads, n	Uniquely mapped, %	Mapped in more than one position, %	Unmapped, %	Mapped Results, %
High_Mb_1	95758844	95707408	87.02	4.78	8.2	91.80
High_Mb_2	93414834	93379136	88.46	4.01	7.53	92.47
High_Mb_3	92547312	92509896	87.34	5.29	7.38	92.62
High_Mb_4	140757990	140666628	87.92	5.71	6.37	93.63
High_Mb_5	95290300	95244082	87.23	4.59	8.19	91.81
High_Mb_6	215238920	215096684	88.06	5.87	6.06	93.94
Low_Mb_1	174361280	174265972	87.81	6.18	6.01	93.99
Low_Mb_2	92544226	92508488	88.01	4.92	7.07	92.93
Low_Mb_3	92953358	92905028	87.35	4.90	7.75	92.25
Low_Mb_4	93542106	93496812	87.64	5.16	7.20	92.80
Low_Mb_5	163842102	163741822	88.13	5.67	6.21	93.79
Low_Mb_6	148214322	148139252	88.01	6.06	5.93	94.07
High MB_1-6: Individuals with high breeding value for myoglobin content. Low MB_1-6: Individuals with low breeding value for myoglobin content.

## Sheet: ST 3
Table S3. Fold change, expression average of the High and Low myoglobin groups, p-value and q-value corresponding to the set of differentially expressed genes (DEGs) and transcripts.
Gene	Log2 FC	Higha	Lowa	p-value	q-value
ECH1	-1.25714	27.547	65.845	0.000132653	0.0930079
ZSCAN31	-0.843949	55.6681	99.9218	0.000622615	0.0853358
RAB11FIP5	-0.619997	458.802	705.12	7.97137e-05	0.0655498
CCDC191	-0.606715	112.165	170.804	0.000221179	0.0719371
TRIM47	0.656561	419.811	266.323	0.0003383	0.0853358
P2RX7	0.662731	143.118	90.4048	0.000639176	0.0861138
GPIHBP1	0.663043	454.912	287.298	0.000397119	0.0890215
PLD2	0.675502	247.101	154.714	9.12992e-06	0.0074558
SH3BGRL3	0.682165	651.965	406.323	1.61486e-05	0.019823
EPB41L1	0.725779	346.585	209.57	0.000536614	0.0932741
DEPDC1B	0.730332	257.335	155.113	0.000539766	0.0829089
PRCP	0.730339	423.792	255.446	0.000429844	0.0890215
COL12A1	0.734255	286.486	172.215	8.6862e-05	0.0551419
NOVA1	0.746906	236.22	140.759	0.00014746	0.0465583
FBLN1	0.807112	895.034	511.534	0.000129428	0.0691186
IFI44	0.814135	147.291	83.7719	0.000538669	0.0853358
FES	0.816879	251.533	142.788	0.000213012	0.0645528
MX2	0.824073	185.833	104.967	0.000673823	0.0890215
SLA-2	0.851691	14003.8	7759.99	1.00129e-05	0.0247484
ENSSSCG00000027790	0.861911	113.923	62.6831	4.33565e-05	0.0223057
EPB41L3	0.883907	107.386	58.1922	0.000149048	0.0431331
HES6	0.890313	89.7856	48.4391	0.000964448	0.0890215
MGP	0.907525	1991.13	1061.47	0.00014971	0.0977642
IFI44L	0.915533	347.507	184.23	1.21532e-06	0.00385755
ENSSSCG00000034739	0.924998	68.7055	36.1859	0.000563325	0.0767637
EFEMP1	0.930415	570.368	299.276	4.35579e-05	0.0285169
MFAP2	0.96071	150.668	77.4138	0.000472378	0.0893565
PLA2G10	0.970573	91.2646	46.5726	0.000314604	0.0688567
LGALS9	0.981976	175.16	88.68	3.81612e-05	0.0267683
LGALS3	1.03097	371.36	181.74	3.22369e-05	0.0247484
IFI6	1.07902	741.597	351.035	0.000380582	0.0890215
putative MORF4 family-associated protein 1-like protein UPP	1.09634	144.256	67.4685	0.000350416	0.0719371
CRIP1	1.1266	271.456	124.325	3.74107e-05	0.0267683
BICD1	1.25356	38.6137	16.195	0.000181747	0.0984425
SLA-5	1.2754	442.89	182.963	2.98227e-05	0.0247484
FNDC1	1.28049	135.118	55.6219	0.00029666	0.0829089
HBA1	1.2851	181.23	73.37	4.97217e-07	0.00158215
SNORA53	1.29377	35.8938	14.6405	0.000256181	0.0861138
ACKR2	1.33292	95.1895	37.7868	0.000211027	0.0655498
SLA-7	1.37121	327.649	126.659	0.00034712	0.0853358
FMO5	1.37886	39.3661	15.1371	0.000416745	0.0862005
SLC16A7	1.38347	95.9337	36.7709	0.000535994	0.0829089
RPRM	1.40985	71.6112	26.951	0.00111179	0.0935977
ACKR4	1.43714	137.907	50.9288	9.80805e-05	0.0506938
ENSSSCT00000059693	1.47759	151.579	54.4301	2.52e-05	0.0423
TRIM6	1.63364	73.7421	23.7651	7.49385e-06	0.00701858
ENSSSCG00000033858	1.70736	145.641	44.5983	0.000457955	0.0890215
SCIN	1.72404	37.283	11.2856	0.000265772	0.0767637
BASP1	1.73319	86.3968	25.9869	0.000174975	0.0465583
CD209	1.85744	342.77	94.5927	3.441e-06	0.00634
VSTM1	1.95824	25.6417	6.59871	0.00019671	0.0688567
ENSSSCG00000034089	2.00805	28.9936	7.20807	0.000565353	0.0935977
ENSSSCG00000038322	3.71311	26.8951	2.05077	0.000539766	0.0829089
ENSSSCT00000033999	3.75773	61.2166	4.52563	5.63e-09	6.58e-05
ENSSSCG00000001458	3.76161	61.5534	4.53831	1.39173e-08	0.000303092
FAM160A1	4.8067	7.06934	0.252591	1.72e-05	0.061964
CHST1	5.41753	7.73559	0.180989	2.16e-05	0.0677155
High and Low: Basemean expression value calculated from the coefficients (β0 and β1) estimated by the GLM model fit in DESeq2 (Love et al., 2014).

## Sheet: ST 4
Table S4. Ingenuity Pathway Analysis (IPA). List of upstream regulators identified in the set of DEGs according to High and Low myoglobin groups (p-value < 0.05). PAS: Predicted activation state
Upstream Regulator	Molecule Type	PAS	Activation z-Score	p-value of Overlap	Molecules in Dataset
VCAN	other		0.928	8.85e-07	FNDC1,IFI44,IFI44L,IFI6,LGALS3,MX2
IL1RN	cytokine	Low Mb group	-2.236	5.78e-06	IFI44,IFI44L,IFI6,LGALS9,MX2
MAPK1	kinase	Low Mb group	-2.646	9.72e-06	FES,HBA1/HBA2,IFI44,IFI6,LGALS3,MX2,TRIM34
JAK	group			8.3e-05	CD209,HES6,IFI6
TCR	complex			8.93e-05	ECH1,IFI44,IFI44L,IFI6,MX2,P2RX7
IFNAR2	transmembrane receptor			9.52e-05	IFI44,IFI6,MX2
SATB2	transcription regulator			0.000116	EFEMP1,IFI44,MFAP2
IFNA2	cytokine		1.986	0.000118	EPB41L3,IFI44,IFI44L,IFI6,MX2
IRGM	enzyme			0.000139	IFI44,IFI44L,MX2
LMNA	other			0.000156	ACKR4,COL12A1,EPB41L3,IFI44,PLD2
oblimersen	biologic drug			0.000174	IFI44,IFI6,MX2
PRL	cytokine	High Mb group	2.219	0.000235	IFI44,IFI44L,IFI6,MGP,MX2
SPI1	transcription regulator		1.982	0.000263	CD209,FES,IFI44,IFI44L,IFI6
Interferon alpha	group		1.047	0.000264	CD209,IFI44,IFI44L,IFI6,LGALS9,MX2
IRF7	transcription regulator	High Mb group	2	0.000361	IFI44,IFI44L,IFI6,MX2
RC3H1	enzyme			0.000386	IFI44,IFI44L,IFI6
CXCL8	cytokine			0.000545	COL12A1,LGALS3,PLD2
IFNL1	cytokine			0.000649	IFI44,IFI44L,IFI6
IRF3	transcription regulator			0.000712	IFI44,IFI44L,IFI6,MFAP2
FAS	transmembrane receptor			0.000839	FES,GTPBP6,LGALS3,MGP,PLD2
PPIF	enzyme			0.000867	ACKR4,CHST1,MGP
TREX1	enzyme			0.000932	IFI44,IFI44L
RNY3	other			0.00129	IFI44,IFI44L
CGAS	enzyme			0.00129	IFI44,IFI44L
CNOT7	transcription regulator			0.0017	IFI44L,IFI6
TLR3	transmembrane receptor			0.00178	IFI44,IFI44L,IFI6,MX2
CLDN7	other			0.00182	IFI44,IFI6,LGALS3
mir-887	microRNA			0.00197	PLD2
MIR3619	microRNA			0.00197	PLD2
NGLY1	enzyme			0.00216	IFI44,IFI44L
beta-estradiol	chemical - endogenous mammalian		1.878	0.00226	ACKR2,BICD1,ECH1,EPB41L3,FBLN1,FMO5,HBA1/HBA2,HES6,LGALS3,MGP,PLA2G10,RPRM
PRDM16	transcription regulator			0.00228	IFI44,MX2
Tgf beta	group		0.762	0.00286	ACKR2,BASP1,CD209,COL12A1
PGR	ligand-dependent nuclear receptor		-1	0.00293	HBA1/HBA2,IFI44,IFI44L,MX2
mir-96	microRNA			0.0031	IFI44L,IFI6
ZNF106	other			0.0034	HBA1/HBA2,LGALS3
IFNAR1	transmembrane receptor			0.00351	IFI44,IFI6,MX2
stallimycin	biologic drug			0.00371	IFI44,IFI6
TSC2	other			0.00377	IFI44,LGALS3,MGP
CCL14	cytokine			0.00393	ACKR2
HPS1	other			0.00393	LGALS3
ADGRV1	G-protein coupled receptor			0.00393	HBA1/HBA2
ADAMTS13	peptidase			0.00393	LGALS3
COMP	other			0.00393	LGALS3
HBG1	other			0.00393	HBA1/HBA2
CCL3L1	other			0.00393	ACKR2
PAF1	other			0.0042	IFI44,IFI44L
mir-183	microRNA			0.00471	IFI44L,IFI6
IFN Beta	group			0.00501	IFI44,IFI6,MX2
MSC	transcription regulator			0.00564	IFI44,IFI44L
miR-424-3p (miRNAs w/seed AAAACGU)	mature microRNA			0.00589	LGALS3
CYP2C9	enzyme			0.00589	HBA1/HBA2
epiallopregnanolone	chemical - endogenous mammalian			0.00589	LGALS3
ESR1	ligand-dependent nuclear receptor		-0.64	0.00589	EFEMP1,FBLN1,HBA1/HBA2,IFI44,IFI44L,IFI6,RPRM,SCIN
POU2AF1	transcription regulator			0.00603	IFI44,IFI44L
IRF1	transcription regulator			0.0061	IFI44,IFI44L,IFI6
STING1	other			0.00685	IFI44,IFI44L
miR-182-5p (and other miRNAs w/seed UUGGCAA)	mature microRNA			0.00706	IFI44L,IFI6
AGT	growth factor		1.633	0.00743	COL12A1,EFEMP1,LGALS3,MFAP2,NOVA1,PLA2G10
IFNG	cytokine	High Mb group	2.038	0.00749	CD209,FBLN1,IFI44,IFI44L,IFI6,LGALS3,LGALS9,MX2
CCL17	cytokine			0.00785	ACKR2
FBLN2	other			0.00785	FBLN1
STAT3	transcription regulator			0.00791	CD209,IFI44,IFI6,MX2,PLA2G10
HIPK2	kinase			0.00886	HBA1/HBA2,LGALS3
TLR7	transmembrane receptor			0.00902	IFI44,IFI44L,MX2
Brd4	kinase			0.00934	HBA1/HBA2,LGALS3
MYC	transcription regulator		-0.137	0.00979	EFEMP1,IFI44,IFI44L,IFI6,MGP,MX2,SLC16A7
CYP26B1	enzyme			0.0098	P2RX7
SPINDOC	other			0.0098	IFI44L
CCL22	cytokine			0.0098	ACKR2
SPIN1	other			0.0098	IFI44L
TGM2	enzyme			0.0101	IFI6,LGALS9,MGP
poly rI:rC-RNA	biologic drug		1.982	0.0112	CD209,IFI44,IFI44L,IFI6,LGALS9
PANX1	transporter			0.0117	P2RX7
ZNF395	other			0.0117	IFI44
EFEMP2	other			0.0117	EFEMP1
IL12RB1	transmembrane receptor			0.0117	IFI6
goralatide	chemical - endogenous mammalian			0.0117	LGALS3
SCAP	other			0.0122	HES6,LGALS3
HTT	transcription regulator			0.0129	BASP1,EPB41L3,HBA1/HBA2,MGP,P2RX7
NPC1	transporter			0.013	ACKR4,LGALS3
DRD5	G-protein coupled receptor			0.0137	PLD2
TMPO	other			0.0137	COL12A1
H4-16	other			0.0137	IFI6
RASSF1	other			0.0139	EFEMP1,EPB41L3
mir-122	microRNA			0.0145	BICD1,SH3BGRL3
UBR1	enzyme			0.0156	SLC16A7
ONECUT2	transcription regulator			0.0156	BASP1
Ifn gamma	complex			0.0157	IFI44L,LGALS9
Irgm1	other			0.0157	IFI44,MX2
UBR2	enzyme			0.0176	SLC16A7
TENM1	transmembrane receptor			0.0176	MGP
VWF	other			0.0176	LGALS3
LDB1	transcription regulator			0.019	FBLN1,FES,NOVA1
LMO2	transcription regulator			0.0192	FBLN1,FES,NOVA1
KRAS	enzyme			0.0194	EFEMP1,FES,IFI6,LGALS3,MX2
RNASEH2B	enzyme			0.0195	IFI44
PEA15	transporter			0.0195	PLD2
BTK	kinase			0.0209	IFI44L,MX2
TRIM24	transcription regulator			0.0209	IFI44,LGALS3
CCR2	G-protein coupled receptor			0.0212	COL12A1,FBLN1
LNX2	other			0.0214	HES6
ISG15	other			0.0214	IFI6
CAMK2G	kinase			0.0214	HBA1/HBA2
allopregnanolone	chemical - endogenous mammalian			0.0214	LGALS3
ATP	chemical - endogenous mammalian			0.0223	P2RX7,PLD2
GATA5	transcription regulator			0.0234	HBA1/HBA2
PELP1	other			0.0248	COL12A1,IFI44
SAMHD1	enzyme			0.0253	IFI6
IFNL4	cytokine			0.0253	IFI6
BLM	enzyme			0.0253	IFI44L
DNAJC3	other			0.0272	BASP1
COL9A1	other			0.0272	COL12A1
ATXN7	other			0.0291	BASP1
SERTAD2	transcription regulator			0.0291	ECH1
CAMK2D	kinase			0.031	HBA1/HBA2
Gm12602	other			0.031	BASP1
IRF8	transcription regulator			0.0314	IFI44L,IFI6
SP110	transcription regulator			0.0314	IFI6,P2RX7
SYVN1	transporter			0.0322	IFI44,PLD2
FZD9	G-protein coupled receptor			0.0329	IFI44
MDM4	transcription regulator			0.0329	LGALS3
TOR1A	enzyme			0.0329	BASP1
RARA	ligand-dependent nuclear receptor			0.0347	IFI44,IFI44L,MGP
FMR1	translation regulator			0.0348	BASP1,RPRM
DUSP11	phosphatase			0.0348	IFI44
PKNOX2	transcription regulator			0.0348	RPRM
VGLL3	other			0.0348	COL12A1
GLIS2	transcription regulator			0.0348	MGP
PARP9	enzyme			0.0348	IFI44
TGAL copolymer	biologic drug			0.0348	P2RX7
STAT1	transcription regulator			0.0354	IFI44,IFI44L,IFI6
mir-203	microRNA			0.0367	PLD2
TBXT	transcription regulator			0.0367	MGP
ACTB	other			0.0367	IFI6
APC	enzyme			0.0373	COL12A1,PLA2G10
SMARCD3	transcription regulator			0.0386	MGP
TFAM	transcription regulator			0.0386	ECH1
tretinoin	chemical - endogenous mammalian		1.294	0.0397	ACKR2,IFI44,IFI44L,IFI6,LGALS9,MGP,P2RX7
HDAC7	transcription regulator			0.0405	RPRM
CCL4	cytokine			0.0405	ACKR2
NR1I2	ligand-dependent nuclear receptor			0.0414	FMO5,MGP
PML	transcription regulator			0.0418	IFI44,IFI44L
MAPK13	kinase			0.0424	EFEMP1
MAPK12	kinase			0.0424	EFEMP1
SFTPD	other			0.0424	CD209
mezerein	chemical - endogenous non-mammalian			0.0424	IFI6
FOXA1	transcription regulator			0.0427	MGP,RPRM
beta-glycerophosphoric acid	chemical - endogenous mammalian			0.0443	MGP
progesterone	chemical - endogenous mammalian			0.0455	COL12A1,FMO5,LGALS3,RAB11FIP5
BMPER	other			0.0462	MGP
DNMT3A	enzyme			0.0465	EFEMP1,P2RX7
RNF20	enzyme			0.0481	HBA1/HBA2
KLF2	transcription regulator			0.0499	FBLN1,LGALS9
CDC73	other			0.0499	LGALS3
ADAMTS12	peptidase			0.0499	MGP
